# Supplementary material for: Machine learning-based evaluation of risk factors for carbapenem-resistant Klebsiella pneumoniae dissemination in neonatal units
Source: mSystems. 2025 Sep 15;10(10):e00909-25. doi: 10.1128/msystems.00909-25 (PMC12542634; doi:10.1128/msystems.00909-25)
Supplement: Supplemental tables — Tables S1 to S4. [file msystems.00909-25-s0005.xlsx]

## Sheet: Table S1
Supplementary Table 1. The clinical information of the 58 neonatal patients.
Barcode	Patient	Study	Gestational age (GA)	ST	Genotype	Carb	pCarb	Age (day)	Sample source	Gender	Admission	Discharge	Date of collection	Interval between hospitalization and detection (day)	Length of stay (day)	Ward	Healthcare group (HG)	Ward change	Referral time	Brith weight (g)	Incubator	Phototherapy	Mechanical ventilation	Intravenous catheterization	Urethral catheterization	Underlying disease	Surgery	Surgery name	Clinical outcomes
HB019394	P47	previous study	Full-term	ST11	OtherSTs	KPC-2	pSCMC2	22	sputum	Male	2018-01-11	2018-01-29	2018-01-15 11:31:00	4.47986	18	CICU	O			/	NO	NO	YES	YES	YES	CHD	YES	Congenital Heart Surgery	Survival
HB019427	P38	previous study	Full-term	ST11	OtherSTs	KPC-2	pSCMC2	2.77659	sputum	Male	2018-10-04 18:38:17	2018-11-20	2018-10-25 10:37:06	20.6658	46.2234	NICU	I			3270	NO	NO	YES	YES	YES	CHD	YES	Congenital Heart Surgery	Survival
HB019420	P41	previous study	Full-term	ST11	OtherSTs	KPC-2	pSCMC2	22	sputum	Male	2018-09-11	2018-09-24 12:31:00	2018-09-11 17:04:10	0.711227	13.5215	Neonatal unit	M			3000	NO	NO	NO	NO	NO	Others (liver failure)	NO	/	Death
HB021296	P33	previous study	Preterm	ST12	OtherSTs	NDM-1	pSCMC1	4.73211	sputum	Male	2015-11-30 17:34:14	2015-12-23	2015-12-09 11:34:33	8.75022	22.2679	CICU	N			2100	NO	NO	YES	YES	YES	CHD	YES	Congenital Heart Surgery	Survival
HB019472	P42	previous study	Full-term	ST1245	OtherSTs	IMP-26	pSCMC4	3.87418	sputum	Female	2019-11-05 20:58:49	2019-11-30 09:40:59	2019-11-06 00:24:00	0.142488	24.5293	Neonatal unit	B			4150	NO	NO	NO	NO	NO	CHD	NO	/	Survival
HB021328	P32	previous study	Preterm	ST1245	OtherSTs	IMP-4; NDM-1	pSCMC4	0.507928	faeces	Female	2020-02-07 12:11:25	2020-02-28	2020-02-14 13:15:00	7.04416	20.4921	NICU	D			2035	NO	YES	YES	YES	NO	NRDS	NO	/	Survival
HB021295	P39	previous study	Full-term	ST1308	OtherSTs	IMP-4	pSCMC3	22.435	blood	Male	2015-08-03 10:26:25	2015-08-24 08:23:25	2015-08-12 09:52:00	8.9761	20.9146	CICU	K			3100	NO	NO	YES	YES	YES	CHD	YES	Congenital Heart Surgery	Survival
HB021320	P40	previous study	Full-term	ST1308	OtherSTs	IMP-4	pSCMC3	27.7103	sputum	Female	2014-10-30 17:02:49	2014-12-09	2014-11-17 11:33:58	17.7716	39.2897	Neonatal unit	D			3240	NO	NO	NO	NO	NO	Others (purulent meningitis, not CRKP infections)	NO	/	Survival
HB019481	P54	previous study	Preterm	ST133	OtherSTs	-	-	5.22986	sputum	Male	2020-11-03 05:31:00	2020-12-31	2020-12-02 10:34:24	29.2107	57.7701	NICU	L			2780	NO	NO	YES	YES	YES	CIM	YES	Tracheoesophageal Fistula Repair	Survival
HB019434	P17	previous study	Full-term	ST14	ST14-C2	NDM-1	pSCMC3	12.0638	sputum	Female	2018-11-30 01:31:54	2018-12-21 09:16:20	2018-12-06 09:36:25	6.33647	21.3225	NICU	A	NICU→CICU(A→K)	2018-12-05 07:36:00	3015	NO	NO	YES	NO	YES	CHD	YES	Congenital Heart Surgery	Survival
HB021614	P3	previous study	Preterm	ST14	ST14-C1	NDM-1	pSCMC1	0	blood	Male	2016-08-03	2016-09-14	2016-08-19 20:40:00	16.8611	42	NICU	B			2280	YES	YES	NO	NO	NO	CIM	NO	/	Survival
HB021712	P3	previous study	Preterm	ST14	ST14-C1	NDM-1	pSCMC1	0	ascites	Male	2016-08-03	2016-09-14	2016-08-20 04:06:00	17.1708	42	NICU	B			2280	YES	YES	NO	NO	NO	CIM	NO	/	Survival
HB021619	P7	previous study	Full-term	ST14	ST14-C1	NDM-1	pSCMC1	2	blood	Male	2016-10-13	2016-10-26	2016-10-24 09:18:00	11.3875	13	NICU	E			2500	NO	NO	NO	NO	NO	CIM	YES	Duodenectomy	Survival
HB021713	P7	previous study	Full-term	ST14	ST14-C1	NDM-1	pSCMC1	2	blood	Male	2016-10-13	2016-10-26	2016-10-25 13:27:00	12.5604	13	NICU	E			2500	NO	NO	NO	NO	NO	CIM	YES	Duodenectomy	Survival
HB021264	P23	previous study	Preterm	ST14	ST14-C2	NDM-1	pSCMC3	0.880185	ascites	Female	2019-05-31 21:07:28	2019-07-17	2019-06-24 08:54:59	23.4913	46.1198	NICU	D			1070	YES	YES	YES	YES	NO	CIM	YES	Duodenal Delta Anastomosis with Small Bowel Perforation Repair	Survival
HB021616	P4	previous study	Preterm	ST14	ST14-C1	NDM-1	pSCMC1	10	blood	Male	2016-08-29	2016-10-26	2016-09-12 23:07:00	14.9632	58	NICU	F			1125	YES	YES	NO	YES	NO	NEC	NO	/	Survival
HB021623	P8	previous study	Preterm	ST14	ST14-C1	NDM-1	pSCMC1	0	blood	Male	2016-11-21 23:56:25	2016-12-10 14:10:26	2016-12-02 18:22:00	10.7678	18.5931	NICU	C			1340	YES	YES	YES	YES	NO	NEC	NO	/	Death
HB021716	P14	previous study	Preterm	ST14	ST14-C2	NDM-1	pSCMC3	0.473437	ascites	Male	2017-09-20 11:21:45	2017-11-28 10:01:06	2017-10-06 19:57:00	16.3578	68.944	NICU	C			2040	YES	YES	NO	NO	NO	NEC	YES	Laparotomy	Survival
HB019414	P15	previous study	Preterm	ST14	ST14-C2	NDM-1	pSCMC3	0.613206	ascites	Male	2018-07-19 14:43:01	2018-09-15	2018-08-12 15:12:00	24.0201	57.3868	NICU	A			1255	YES	YES	NO	YES	NO	NEC	YES	Ileectomy with Ileostomy	Survival
HB021717	P16	previous study	Preterm	ST14	ST14-C2	NDM-1	pSCMC3	0	blood	Female	2018-08-23	2018-10-12 10:44:48	2018-09-10 14:12:00	18.5917	50.4478	NICU	A			1120	YES	YES	NO	YES	NO	NEC	NO	/	Death
HB019419	P16	previous study	Preterm	ST14	ST14-C2	NDM-1	pSCMC3	0	gastrin	Female	2018-08-23	2018-10-12 10:44:48	2018-09-10 16:02:27	18.6684	50.4478	NICU	A			1120	YES	YES	NO	YES	NO	NEC	NO	/	Death
HB021260	P18	previous study	Preterm	ST14	ST14-C2	NDM-1	pSCMC3	0.671007	sputum	Male	2019-05-10 16:06:15	2019-07-19	2019-06-03 15:39:52	23.9817	69.329	NICU	D			1100	YES	YES	YES	YES	NO	NEC	NO	/	Survival
HB021673	P2	this study	Full-term	ST14	ST14-C2	NDM-1	pSCMC3	11.6408	urine	Female	2016-07-02 15:22:47	2016-07-14 10:38:49	2016-07-07 16:13:34	5.03527	11.8028	Neonatal unit	F			4000	NO	NO	NO	NO	YES	Neonatal pneumonia not CRKP	NO	/	Survival
HB021618	P6	previous study	Preterm	ST14	ST14-C1	NDM-1	pSCMC1	0	blood	Male	2016-10-01	2016-10-31	2016-10-10 15:12:00	9.63333	30	NICU	F			2985	NO	NO	YES	NO	NO	Neonatal pneumonia not CRKP	NO	/	Survival
HB021686	P12	this study	Full-term	ST14	ST14-C2	NDM-1	pSCMC3	14.4543	urine	Female	2017-05-24 10:54:09	2017-05-31 09:49:44	2017-05-30 07:20:00	5.85128	6.95527	Neonatal unit	A			3150	NO	NO	NO	NO	NO	Neonatal pneumonia not CRKP	NO	/	Survival
HB019455	P20	previous study	Preterm	ST14	ST14-C2	NDM-1	pSCMC3	30	sputum	Female	2019-06-02 22:07:45	2019-06-17	2019-06-10 12:25:47	7.59586	14.08	NICU	D			1835	NO	NO	NO	NO	NO	Neonatal pneumonia not CRKP	NO	/	Survival
HB019457	P22	previous study	Preterm	ST14	ST14-C2	NDM-1	pSCMC3	0.721262	gastrin	Female	2019-05-31 17:18:37	2019-07-25 08:50:59	2019-06-17 11:11:00	16.7447	54.6475	NICU	D			1310	YES	YES	YES	YES	NO	NRDS	NO	/	Survival
HB021317	P1	previous study	Preterm	ST14	ST14-C1	IMP-4	pSCMC3	0.44331	sputum	Male	2014-08-28 10:38:22	2014-11-07	2014-10-15 12:45:40	48.0884	70.5567	NICU	A			1300	NO	YES	YES	YES	NO	NRDS	NO	/	Survival
HB021617	P5	previous study	Preterm	ST14	ST14-C1	NDM-1	pSCMC1	0	blood	Male	2016-09-09	2016-10-28	2016-09-25 07:42:00	16.3208	49	NICU	B			2020	YES	YES	NO	NO	NO	NRDS	NO	/	Survival
HB021624	P9	previous study	Preterm	ST14	ST14-C1	NDM-1	pSCMC1	0	blood	Male	2016-11-25	2017-01-14	2016-12-28 21:20:00	33.8889	50	NICU	C			1245	YES	YES	YES	YES	NO	NRDS	NO	/	Survival
HB021626	P10	previous study	Preterm	ST14	ST14-C1	NDM-1	pSCMC1	0	blood	Male	2017-01-26	2017-02-11	2017-02-09 13:28:00	14.5611	16	NICU	A			700	YES	YES	YES	YES	NO	NRDS	NO	/	Death
HB021627	P11	previous study	Preterm	ST14	ST14-C1	NDM-1	pSCMC1	0	blood	Male	2017-02-10	2017-04-21	2017-03-17 11:04:00	35.4611	70	NICU	A			780	YES	YES	YES	YES	NO	NRDS	NO	/	Survival
HB019454	P19	previous study	Preterm	ST14	ST14-C2	NDM-1	pSCMC3	0.58603	gastrin	Male	2019-06-04 14:03:53	2019/7/10	2019-06-09 10:06:36	4.83522	35.41	NICU	D			1450	YES	YES	YES	YES	NO	NRDS	NO	/	Survival
HB019458	P21	previous study	Preterm	ST14	ST14-C2	NDM-1	pSCMC3	0.573113	sputum	Male	2019-05-26 13:45:17	2019-07-20	2019-06-17 12:20:00	21.9408	54.4269	NICU	D			1205	YES	YES	NO	YES	NO	NRDS	NO	/	Survival
HB019467	P24	previous study	Preterm	ST14	ST14-C2	NDM-1	pSCMC3	0.59831	sputum	Male	2019-07-08 14:21:34	2019-08-16	2019-07-30 11:15:44	21.8709	38.4017	NICU	B			1320	YES	YES	NO	YES	NO	NRDS	NO	/	Survival
HB021718	P25	previous study	Preterm	ST14	ST14-C2	NDM-1	pSCMC3	0	blood	Male	2019-07-16	2019-08-23	2019-08-01 10:21:00	16.4313	38	NICU	B			1520	YES	YES	NO	YES	NO	NRDS	NO	/	Survival
HB021267	P25	previous study	Preterm	ST14	ST14-C2	NDM-1	pSCMC3	0	blood	Male	2019-07-16	2019-08-23	2019-08-01 10:36:34	16.4421	38	NICU	B			1520	YES	YES	NO	YES	NO	NRDS	NO	/	Survival
HB021271	P26	previous study	Full-term	ST14	ST14-C2	NDM-1	pSCMC3	0.559248	purulent secretion	Female	2019-08-06 13:25:19	2019-09-17 10:39:55	2019-08-27 17:06:32	21.1536	41.8851	NICU	G			4330	NO	NO	YES	NO	YES	Others (sacrococcygeal tumors)	YES	Surgical Resection of a Giant Sacrococcygeal Teratoma	Survival
HB021690	P13	this study	Full-term	ST14	ST14-C2	NDM-1	pSCMC3	15.6396	urine	Male	2017-09-24 15:21:05	2017-10-10 08:43:46	2017-09-27 15:44:11	3.01604	15.7241	Neonatal unit	C			3200	NO	NO	NO	NO	NO	CIM	YES	Post-umbilical granuloma surgery	Survival
HB021651	P57	this study	Full-term	ST147	OtherSTs	NDM-1	pSCMC3	10.7254	urine	Female	2014-08-02 17:24:36	2014-08-14 10:11:10	2014-08-05 02:45:05	2.38922	11.699	Neonatal unit	D			3500	NO	YES	NO	NO	NO	Others（Neonatal Hyperbilirubinemia）	NO	/	Survival
HB021323	P52	previous study	Full-term	ST1813	OtherSTs	-	-	24.3967	sputum	Male	2014-11-23 09:31:15	2014-12-13 08:55:03	2014-11-23 10:20:00	0.0338542	19.9749	Neonatal unit	D			3400	NO	NO	NO	NO	NO	Others (scalp hematoma)	NO	/	Survival
HB021625	P44	previous study	Full-term	ST20	OtherSTs	NDM-1	pSCMC1	19	blood	Female	2017-01-10	2017-01-20 15:15:26	2017-01-11 23:52:00	1.99444	10.6357	CICU	R			3000	NO	NO	NO	NO	NO	CHD	NO	/	Death
HB021635	P58	previous study	Full-term	ST2033	OtherSTs	NDM-5	pSCMC1	15	blood	Male	2017-08-19	2017-10-02 10:27:09	2017-08-31 09:28:00	12.3944	44.4355	Neonatal unit	Q			2650	NO	NO	YES	NO	YES	CHD	YES	Congenital Heart Surgery	Survival
HB019421	P37	previous study	Full-term	ST2735	OtherSTs	NDM-1	pSCMC4	16.6476	sputum	Male	2018-09-11 15:32:30	2018-09-17 10:43:00	2018-09-12 08:43:16	0.71581	5.79896	Neonatal unit	M			2600	NO	NO	NO	NO	NO	CHD	NO	/	Survival
HB021305	P50	previous study	Full-term	ST278	OtherSTs	IMP-4	pSCMC4	4.52032	sputum	Female	2013-03-19 12:29:16	2013-04-11	2013-03-29 10:44:17	9.92709	22.4797	CICU	K			3700	NO	NO	YES	NO	NO	CHD	YES	Congenital Heart Surgery	Survival
HB021270	P49	previous study	Full-term	ST299	OtherSTs	NDM-7	pSCMC1	23.043	sputum	Male	2019-08-15 01:01:51	2019-09-09 08:15:41	2019-08-24 10:39:53	9.40141	25.3013	Neonatal unit	A			2500	NO	NO	NO	NO	NO	CHD	NO	/	Survival
HB021310	P45	previous study	Full-term	ST334	OtherSTs	-	-	16.7667	sputum	Male	2013-12-16 18:24:06	2013-12-17 13:49:31	2013-12-17 02:58:26	0.357176	0.809317	NICU	T			4000	NO	NO	YES	NO	NO	CHD	NO	/	Death
HB021607	P28	previous study	Preterm	ST433	ST433	NDM-1	pSCMC1	0	blood	Male	2016-04-24	2016-06-27 15:28:54	2016-04-30	6	64.6451	Neonatal unit	A	neonatalogy→NICU(A→C)	2016-04-30	2035	NO	NO	NO	NO	NO	NEC	NO	/	Survival
HB021709	P28	previous study	Preterm	ST433	ST433	NDM-1	pSCMC1	0	purulent secretion	Male	2016-04-24	2016-06-27 15:28:54	2016-05-08 15:22:00	14.6403	64.6451	NICU	C	neonatalogy→NICU(A→C)	2016-04-30	2035	NO	YES	NO	NO	NO	NEC	NO	/	Survival
HB021610	P31	previous study	Preterm	ST433	ST433	NDM-1	pSCMC1	0	blood	Female	2016-05-19	2016-07-14	2016-06-10 11:29:00	22.4785	56	NICU	C			1570	YES	YES	NO	YES	NO	NEC	NO	/	Survival
HB021707	P27	previous study	Preterm	ST433	ST433	NDM-1	pSCMC1	0.0853241	gastrin	Male	2016-03-09 02:02:52	2016-04-22	2016-03-25 09:48:00	16.323	43.9147	NICU	A			1570	YES	YES	NO	YES	NO	Others (intrauterine infection)	NO	/	Survival
HB021608	P29	previous study	Preterm	ST433	ST433	NDM-1	pSCMC1	9	blood	Female	2016-04-25	2016-07-07 10:01:35	2016-05-21 09:24:00	26.3917	73.4178	NICU	C			1240	YES	YES	NO	YES	NO	Others (intrauterine infection)	NO	/	Survival
HB021710	P30	previous study	Full-term	ST433	ST433	NDM-1	pSCMC1	4.10914	purulent secretion	Male	2016-05-07 02:37:10	2016-07-04 09:19:41	2016-05-16 09:36:00	9.29086	58.2795	NICU	H			2720	NO	NO	YES	NO	YES	Others (sacrococcygeal tumors)	YES	Spinal Myelomeningocele Repair	Survival
HB021671	P30	this study	Full-term	ST433	ST433	NDM-1	pSCMC1	4.10914	urine	Male	2016-05-07 02:37:10	2016-07-04 09:19:41	2016-05-16 09:52:18	9.30218	58.2795	NICU	H			2720	NO	NO	YES	NO	YES	Others (sacrococcygeal tumors)	YES	Spinal Myelomeningocele Repair	Survival
HB021597	P48	previous study	Full-term	ST438	OtherSTs	NDM-1	pSCMC1	11	blood	Female	2015-08-16	2015-09-02	2015-08-23 14:38:00	7.60972	17	NICU	E			3800	NO	NO	NO	NO	NO	CIM	YES	Ileectomy with Ileal Anastomosis	Survival
HB021599	P46	previous study	Preterm	ST438	OtherSTs	NDM-1	pSCMC1	25	blood	Female	2015-09-01	2015-09-28	2015-09-09 10:15:00	8.42708	27	CICU	K			1980	YES	NO	YES	YES	YES	CHD	YES	Congenital Heart Surgery	Survival
HB021703	P35	previous study	Preterm	ST45	OtherSTs	NDM-1	pSCMC1	0.593762	ascites	Male	2015-12-08 14:15:01	2016-02-13	2016-01-02 17:10:00	25.1215	66.4062	NICU	F			1640	YES	YES	YES	YES	NO	NEC	YES	Ileectomy with Ileostomy	Survival
HB021605	P36	previous study	Preterm	ST45	OtherSTs	NDM-1	pSCMC1	0	blood	Male	2016-01-26	2016-02-24	2016-02-14 11:25:00	19.4757	29	Neonatal unit	J			1740	YES	YES	NO	YES	NO	Neonatal pneumonia not CRKP	NO	/	Survival
HB021606	P53	previous study	Full-term	ST48	OtherSTs	NDM-5	pSCMC1	1	blood	Female	2016-02-19	2016-03-13	2016-02-28 02:23:00	9.09931	23	Neonatal unit	C			3070	NO	YES	NO	NO	NO	NEC	NO	/	Survival
HB021289	P34	previous study	Full-term	ST668	OtherSTs	IMP-26	pSCMC4	17.8992	sputum	Male	2015-01-19 21:34:52	2015-01-23	2015-01-20 08:56:40	0.473472	3.10079	Neonatal unit	D			4800	NO	NO	NO	NO	NO	CHD	NO	/	Death
HB021591	P43	previous study	Preterm	ST76	OtherSTs	NDM-1	pSCMC1	23	blood	Male	2013-01-30	2013-03-29 09:46:37	2013-02-28	29	58.4074	Neonatal unit	S			1645	YES	NO	NO	YES	NO	NEC	NO	/	Survival
HB021649	P56	this study	Full-term	ST76	OtherSTs	NDM-1	pSCMC1	12.4147	urine	Female	2014-06-22 09:57:12	2014-07-10 09:42:29	2014-06-25 08:19:00	2.93181	17.9898	Neonatal unit	U			3800	NO	NO	NO	NO	NO	Neonatal pneumonia not CRKP	NO	/	Survival
HB021650	P51	this study	Full-term	ST76	OtherSTs	NDM-1	pSCMC1	11.9618	urine	Female	2014-07-24 23:04:57	2014-08-08 08:41:52	2014-07-28 10:22:24	3.47045	14.4006	Neonatal unit	L			3000	NO	NO	NO	NO	NO	Neonatal pneumonia not CRKP	NO	/	Survival
HB019415	P55	previous study	Full-term	ST789	OtherSTs	KPC-2; NDM-5	pSCMC1	7	sputum	Male	2018-08-10	2018-09-10 12:33:08	2018-08-19 11:10:00	9.46528	31.523	CICU	P			3730	NO	NO	YES	YES	YES	CHD	YES	Congenital Heart Surgery	Survival

## Sheet: Table S2
Supplementary Table 2. The quality control information of all isolates.
Barcode	total_reads	total_bases	total_bases/total_reads	q20_bases	q30_bases	q20_rate	q30_rate	read1_mean_length	read2_mean_length	gc_content	coverage depth of hybrid assembly
HB019394	7305750	1100000000	150.566	1070000000	1030000000	0.977273	0.93764	150	150	0.570551
HB019414	7766084	1160000000	149.367	1140000000	1090000000	0.977544	0.937919	150	150	0.566447
HB019415	7914580	1190000000	150.355	1160000000	1110000000	0.977538	0.937872	150	150	0.568971
HB019419	8010032	1200000000	149.812	1170000000	1120000000	0.975513	0.934314	150	150	0.569602
HB019420	8248948	1240000000	150.322	1210000000	1160000000	0.976516	0.935955	150	150	0.572242
HB019421	7697172	1150000000	149.406	1130000000	1080000000	0.97614	0.935326	150	150	0.557287	206.03
HB019427	7534984	1130000000	149.967	1100000000	1060000000	0.977591	0.938681	150	150	0.563112	184.9
HB019434	7316398	1100000000	150.347	1070000000	1030000000	0.976558	0.936804	150	150	0.551011	134.67
HB019454	7756602	1160000000	149.55	1140000000	1090000000	0.976501	0.936248	150	150	0.567409
HB019455	8000298	1200000000	149.994	1170000000	1120000000	0.976438	0.936266	150	150	0.569736
HB019457	8228084	1230000000	149.488	1210000000	1160000000	0.976764	0.937173	150	150	0.566048
HB019458	7766020	1160000000	149.369	1140000000	1090000000	0.976766	0.937149	150	150	0.567672
HB019467	7402112	1110000000	149.957	1090000000	1040000000	0.978149	0.939879	150	150	0.565204
HB019472	7738564	1160000000	149.899	1130000000	1090000000	0.977567	0.938596	150	150	0.562832
HB019481	8722876	1310000000	150.18	1280000000	1230000000	0.977033	0.938074	150	150	0.561863
HB021260	9863764	1480000000	150.044	1440000000	1380000000	0.974211	0.930118	150	150	0.570771
HB021264	10280998	1540000000	149.791	1500000000	1430000000	0.970663	0.924202	150	150	0.57222
HB021267	11329404	1700000000	150.052	1650000000	1560000000	0.968762	0.919958	150	150	0.57209
HB021270	10510808	1580000000	150.321	1530000000	1450000000	0.968813	0.919303	150	150	0.565602
HB021271	9898216	1480000000	149.522	1440000000	1380000000	0.97253	0.926756	150	150	0.573595
HB021289	10714996	1610000000	150.257	1550000000	1470000000	0.966562	0.914528	150	150	0.566925
HB021295	10618224	1590000000	149.743	1540000000	1470000000	0.968755	0.92003	150	150	0.575406
HB021296	10613006	1590000000	149.816	1550000000	1470000000	0.970538	0.923764	150	150	0.569194
HB021305	11098782	1660000000	149.566	1610000000	1530000000	0.967781	0.918067	150	150	0.573219
HB021310	10566280	1580000000	149.532	1530000000	1450000000	0.967924	0.917083	150	150	0.579918
HB021317	10286094	1540000000	149.717	1500000000	1430000000	0.972381	0.92743	150	150	0.572277
HB021320	10647548	1600000000	150.269	1550000000	1480000000	0.970852	0.923624	150	150	0.576026
HB021323	11296102	1690000000	149.609	1650000000	1570000000	0.971065	0.924102	150	150	0.57472
HB021328	10269504	1540000000	149.959	1490000000	1420000000	0.968359	0.91975	150	150	0.568066
HB021591	8168804	1230000000	150.573	1200000000	1160000000	0.981214	0.945722	150	150	0.573997
HB021597	7503024	1130000000	150.606	1100000000	1050000000	0.975624	0.932874	150	150	0.570864	180.04
HB021599	8177596	1230000000	150.411	1200000000	1150000000	0.978067	0.9378	150	150	0.56154
HB021605	7306280	1100000000	150.555	1070000000	1030000000	0.980475	0.943408	150	150	0.569
HB021606	7464320	1120000000	150.047	1090000000	1040000000	0.974962	0.932327	150	150	0.572897
HB021607	7739728	1160000000	149.876	1140000000	1100000000	0.980274	0.943483	150	150	0.569118	203.23
HB021608	8243294	1240000000	150.425	1220000000	1180000000	0.984428	0.954287	150	150	0.566495
HB021610	8045672	1210000000	150.391	1170000000	1120000000	0.973073	0.927302	150	150	0.568193
HB021614	8415062	1260000000	149.732	1230000000	1180000000	0.977173	0.93612	150	150	0.571728	169.24
HB021616	7883972	1180000000	149.671	1150000000	1110000000	0.976642	0.935824	150	150	0.572272
HB021617	7519296	1130000000	150.28	1100000000	1060000000	0.977683	0.937131	150	150	0.572803
HB021618	6962464	1040000000	149.372	1020000000	979000000	0.977977	0.937784	150	150	0.571044
HB021619	7512366	1130000000	150.419	1100000000	1060000000	0.977896	0.937638	150	150	0.572825
HB021623	7316580	1100000000	150.343	1080000000	1040000000	0.980398	0.943837	150	150	0.570288
HB021624	8327814	1250000000	150.099	1220000000	1170000000	0.978257	0.93901	150	150	0.569297
HB021625	8610710	1290000000	149.813	1260000000	1210000000	0.978885	0.940472	150	150	0.573563
HB021626	8358670	1250000000	149.545	1230000000	1180000000	0.978518	0.93997	150	150	0.570242
HB021627	7304168	1100000000	150.599	1060000000	1010000000	0.97123	0.923877	150	150	0.570309
HB021635	8437136	1270000000	150.525	1230000000	1180000000	0.974983	0.930958	150	150	0.566404
HB021649	7477132	1120000000	149.79	1100000000	1050000000	0.976897	0.935902	150	150	0.574069
HB021650	7408774	1110000000	149.822	1090000000	1040000000	0.97875	0.939326	150	150	0.570738
HB021651	7824506	1170000000	149.53	1140000000	1090000000	0.974557	0.930382	150	150	0.571845
HB021671	8708412	1310000000	150.429	1280000000	1240000000	0.981361	0.946731	150	150	0.56974
HB021673	9151690	1370000000	149.699	1340000000	1280000000	0.974507	0.930638	150	150	0.571921
HB021686	7138600	1070000000	149.889	1050000000	1000000000	0.976103	0.934228	150	150	0.575115
HB021690	9206358	1380000000	149.896	1350000000	1300000000	0.980328	0.940759	150	150	0.572057
HB021703	10247522	1540000000	150.28	1500000000	1440000000	0.977069	0.934015	150	150	0.570145
HB021707	11034058	1660000000	150.443	1620000000	1550000000	0.978481	0.937105	150	150	0.567826
HB021709	10560310	1580000000	149.617	1550000000	1480000000	0.978049	0.936372	150	150	0.56646
HB021710	11384828	1710000000	150.2	1670000000	1600000000	0.979206	0.938808	150	150	0.570717
HB021712	10751354	1610000000	149.749	1580000000	1510000000	0.979088	0.93829	150	150	0.570008
HB021713	11627030	1740000000	149.651	1710000000	1630000000	0.978394	0.937332	150	150	0.571383
HB021716	9134846	1370000000	149.975	1340000000	1290000000	0.979682	0.939217	150	150	0.57414
HB021717	9245310	1390000000	150.347	1360000000	1310000000	0.980549	0.941789	150	150	0.570291
HB021718	9866776	1480000000	149.998	1450000000	1390000000	0.979895	0.939857	150	150	0.573534	250.18

## Sheet: Table S3
Supplementary Table 3. Genotypes, plasmids, antimicrobial resistance, and virulence profiles of the 64 isolates.
Barcode	Patient	3rd	Species	contig_count	N50	largest_contig	total_size	ST	Genotype	pCarb	virulence_score	resistance_score	num_resistance_classes	num_resistance_genes	Yersiniabactin	Colibactin	Aerobactin	Salmochelin	RmpADC	rmpA2	wzi	K_locus	K_type	O_locus	O_type	AGly_acquired	Col_acquired	Fcyn_acquired	Flq_acquired	Gly_acquired	MLS_acquired	Phe_acquired	Rif_acquired	Sul_acquired	Tet_acquired	Tgc_acquired	Tmt_acquired	Bla_acquired	Bla_inhR_acquired	Bla_ESBL_acquired	Bla_ESBL_inhR_acquired	Bla_Carb_acquired	Bla_chr	SHV_mutations	Omp_mutations	Col_mutations	Flq_mutations	truncated_resistance_hits	spurious_resistance_hits
HB021310	P45		K. quasipneumoniae subsp. similipneumoniae	116	308324	1210857	5474524	ST334	OtherSTs	-	0	0	1	2	-	-	-	-	-	-	wzi337	KL103	unknown (KL103)	O5	O5	strA.v1^;strB.v1	-	-	-	-	-	-	-	-	-	-	-	-	-	-	-	-	OKP-B-17?	-	-	-	-	-	-
HB021323	P52		K. quasipneumoniae subsp. similipneumoniae	90	364663	1048612	5392899	ST1813	OtherSTs	-	0	1	2	2	-	-	-	-	-	-	-	KL61	K61	O5	O5	-	-	-	-	-	-	-	-	-	-	-	-	TEM-1D.v1^	-	CTX-M-3	-	-	OKP-B-1*	-	-	-	-	-	-
HB019481	P54		K. pneumoniae	88	285374	497034	5681781	ST133	OtherSTs	-	2	1	3	3	ybt 17; ICEKp10	clb 3	-	-	-	-	wzi180	KL116	unknown (KL116)	O1/O2v1	O1	-	-	-	qnrS1	-	-	-	-	-	-	-	-	TEM-1D.v1^	-	CTX-M-3	-	-	SHV-75	-	OmpK35-41%;OmpK36-18%	-	-	-	-
HB021626	P10		K. pneumoniae	114	303493	453580	5759433	ST14	ST14-C1	pSCMC1	1	2	4	4	ybt 16; ICEKp12	-	-	-	-	-	wzi2	KL2	K2	O1/O2v1	O2a	-	-	-	-	-	-	-	-	-	tet(A).v1	-	-	TEM-1D.v1^	-	CTX-M-15	-	NDM-1	-	-	OmpK35-17%	-	-	-	SHV-129?-0%;SHV-12?-0%;SHV-212?-0%
HB021627	P11		K. pneumoniae	114	303493	770578	5760868	ST14	ST14-C1	pSCMC1	1	2	4	4	ybt 16; ICEKp12	-	-	-	-	-	wzi2	KL2	K2	O1/O2v1	O2a	-	-	-	-	-	-	-	-	-	tet(A).v1	-	-	TEM-1D.v1^	-	CTX-M-15	-	NDM-1	-	-	OmpK35-17%	-	-	-	SHV-129?-0%;SHV-12?-0%;SHV-212?-0%
HB021707	P27		K. pneumoniae	98	361888	675832	5583379	ST433	ST433	pSCMC1	0	2	2	3	-	-	-	-	-	-	wzi173	KL102	unknown (KL102)	O1/O2v2	O2afg	-	-	-	-	-	-	-	-	-	-	-	-	-	-	CTX-M-55;SHV-12	-	NDM-1	-	238S;240K;35Q	OmpK35-27%	-	-	-	-
HB021607	P28	Yes	K. pneumoniae	97	362291	675932	5584333	ST433	ST433	pSCMC1	0	2	2	3	-	-	-	-	-	-	wzi173	KL102	unknown (KL102)	O1/O2v2	O2afg	-	-	-	-	-	-	-	-	-	-	-	-	-	-	CTX-M-55;SHV-12	-	NDM-1	-	238S;240K;35Q	OmpK35-27%	-	-	-	-
HB021709	P28		K. pneumoniae	92	361887	675832	5583808	ST433	ST433	pSCMC1	0	2	2	3	-	-	-	-	-	-	wzi173	KL102	unknown (KL102)	O1/O2v2	O2afg	-	-	-	-	-	-	-	-	-	-	-	-	-	-	CTX-M-55;SHV-12	-	NDM-1	-	238S;240K;35Q	OmpK35-27%;OmpK36-46%	-	-	-	-
HB021614	P3	Yes	K. pneumoniae	90	338180	494534	5665599	ST14	ST14-C1	pSCMC1	1	2	4	4	ybt 16; ICEKp12	-	-	-	-	-	wzi2	KL2	K2	O1/O2v1	O1	-	-	-	-	-	-	-	-	-	tet(A).v1	-	-	TEM-1D.v1^	-	CTX-M-15	-	NDM-1	-	-	OmpK35-17%	-	-	-	SHV-129?-0%;SHV-12?-0%;SHV-212?-0%
HB021712	P3		K. pneumoniae	93	323695	470209	5657692	ST14	ST14-C1	pSCMC1	1	2	4	4	ybt 16; ICEKp12	-	-	-	-	-	wzi2	KL2	K2	O1/O2v1	O1	-	-	-	-	-	-	-	-	-	tet(A).v1	-	-	TEM-1D.v1^	-	CTX-M-15	-	NDM-1	-	-	OmpK35-17%	-	-	-	SHV-129?-0%;SHV-12?-0%;SHV-212?-0%
HB021608	P29		K. pneumoniae	102	361887	675932	5585422	ST433	ST433	pSCMC1	0	2	2	3	-	-	-	-	-	-	wzi173	KL102	unknown (KL102)	O1/O2v2	O2afg	-	-	-	-	-	-	-	-	-	-	-	-	-	-	CTX-M-55;SHV-12	-	NDM-1	-	238S;240K;35Q	OmpK35-27%	-	-	-	-
HB021671	P30		K. pneumoniae	93	361887	675832	5583268	ST433	ST433	pSCMC1	0	2	2	3	-	-	-	-	-	-	wzi173	KL102	unknown (KL102)	O1/O2v2	O2afg	-	-	-	-	-	-	-	-	-	-	-	-	-	-	CTX-M-55;SHV-12	-	NDM-1	-	238S;240K;35Q	OmpK35-27%	-	-	-	-
HB021710	P30		K. pneumoniae	92	361887	675932	5582682	ST433	ST433	pSCMC1	0	2	2	3	-	-	-	-	-	-	wzi173	KL102	unknown (KL102)	O1/O2v2	O2afg	-	-	-	-	-	-	-	-	-	-	-	-	-	-	CTX-M-55;SHV-12	-	NDM-1	-	238S;240K;35Q	OmpK35-27%	-	-	-	-
HB021610	P31		K. pneumoniae	101	361887	675730	5585578	ST433	ST433	pSCMC1	0	2	2	3	-	-	-	-	-	-	wzi173	KL102	unknown (KL102)	O1/O2v2	O2afg	-	-	-	-	-	-	-	-	-	-	-	-	-	-	CTX-M-55;SHV-12	-	NDM-1	-	238S;240K;35Q	OmpK35-27%	-	-	-	-
HB021296	P33		K. pneumoniae	203	147067	468539	5621986	ST12	OtherSTs	pSCMC1	0	2	3	4	-	-	-	-	-	-	-	unknown (KL122)	unknown (KL122)	O1/O2v2	O1	-	-	-	-	-	-	-	-	-	-	-	-	TEM-1D.v1^	-	CTX-M-15;SHV-12	-	NDM-1	-	238S;240K;35Q	-	-	-	-	-
HB021703	P35		K. pneumoniae	175	214460	461652	5796147	ST45	OtherSTs	pSCMC1	1	2	7	8	ybt 10; ICEKp4	-	-	-	-	-	wzi101	KL24	K24	O1/O2v1	O2a	aac(3)-IIg;aac(6')-IIc	-	-	-	-	mphA	-	-	sul1	-	-	dfrA14.v2*	TEM-1D.v1^	-	CTX-M-15	-	NDM-1	-	-	-	-	-	SHV-12?-0%;ereA2*?-0%	-
HB021605	P36		K. pneumoniae	167	271067	737595	5796788	ST45	OtherSTs	pSCMC1	1	2	8	9	ybt 10; ICEKp4	-	-	-	-	-	wzi101	KL24	K24	O1/O2v1	O2a	aac(3)-IIg;aac(6')-IIc	-	-	-	-	mphA	-	-	sul1	tet(D)	-	dfrA14.v2*	TEM-1D.v1^	-	CTX-M-15	-	NDM-1	-	-	-	-	-	SHV-12?-0%;ereA2*?-0%	-
HB021616	P4		K. pneumoniae	93	273034	453557	5665571	ST14	ST14-C1	pSCMC1	1	2	4	4	ybt 16; ICEKp12	-	-	-	-	-	wzi2	KL2	K2	O1/O2v1	O1	-	-	-	-	-	-	-	-	-	tet(A).v1	-	-	TEM-1D.v1^	-	CTX-M-15	-	NDM-1	-	-	OmpK35-17%	-	-	-	SHV-129?-0%;SHV-12?-0%;SHV-212?-0%
HB021591	P43		K. pneumoniae	122	329483	1016992	5473484	ST76	OtherSTs	pSCMC1	0	2	8	9	-	-	-	-	-	-	wzi100	KL10	K10	O3/O3a	O3/O3a	aadA16*	-	-	qnrB4	-	-	-	arr-3	sul1	tet(B).v2*;tetR	-	dfrA27	DHA-1	-	-	-	NDM-1	-	-	-	-	-	-	SHV-129?-0%
HB021625	P44		K. pneumoniae	122	354121	1458016	5531651	ST20	OtherSTs	pSCMC1	1	2	5	7	ybt 10; ICEKp4	-	-	-	-	-	wzi84	KL28	K28	O1/O2v2	O1	strA.v1*;strB.v1*	-	-	-	-	-	-	-	sul2	-	-	dfrA14.v2*;dfrA5	-	-	CTX-M-14	-	NDM-1	-	-	-	-	-	SHV-111*?-0%	-
HB021599	P46		K. pneumoniae	114	225579	531438	5665077	ST438	OtherSTs	pSCMC1	0	2	3	3	-	-	-	-	-	-	wzi174	KL74	K74	O3b	O3b	-	-	-	-	-	-	-	-	-	-	-	-	-	-	CTX-M-55;SHV-12	-	NDM-1	-	238S;240K;35Q	OmpK35-22%	-	GyrA-83I;ParC-80I	TEM-141?-0%	-
HB021597	P48	Yes	K. pneumoniae	110	268377	531410	5619518	ST438	OtherSTs	pSCMC1	0	2	3	3	-	-	-	-	-	-	wzi174	KL74	K74	O3b	O3b	-	-	-	-	-	-	-	-	-	-	-	-	-	-	CTX-M-55;SHV-12	-	NDM-1	-	238S;240K;35Q	OmpK35-22%	-	GyrA-83I;ParC-80I	TEM-141?-0%	-
HB021617	P5		K. pneumoniae	89	323423	494534	5664275	ST14	ST14-C1	pSCMC1	1	2	4	4	ybt 16; ICEKp12	-	-	-	-	-	wzi2	KL2	K2	O1/O2v1	O1	-	-	-	-	-	-	-	-	-	tet(A).v1	-	-	TEM-1D.v1^	-	CTX-M-15	-	NDM-1	-	-	OmpK35-17%	-	-	-	SHV-129?-0%;SHV-12?-0%;SHV-212?-0%
HB021270	P49		K. pneumoniae	108	181796	381752	5724297	ST299	OtherSTs	pSCMC1	0	2	8	9	-	-	-	-	-	-	wzi7	KL7	K7	O1/O2v1	O1	aac(3)-IId^;aadA16*	-	-	qnrB4	-	-	-	arr-3	sul1	tet(A).v1	-	dfrA27	DHA-1	-	-	-	NDM-7	SHV-1	-	-	-	-	-	-
HB021650	P51		K. pneumoniae	91	377124	982460	5545985	ST76	OtherSTs	pSCMC1	1	2	6	7	ybt 9; ICEKp3	-	-	-	-	-	wzi100	KL10	K10	O3/O3a	O3/O3a	aac(3)-IId^	-	-	qnrB4	-	-	-	-	sul1	tet(D)	-	-	DHA-1;TEM-1D.v1^	-	-	-	NDM-1	-	-	OmpK35-10%	-	-	SHV-187*?-82%	-
HB021606	P53		K. pneumoniae	89	348848	810751	5584923	ST48	OtherSTs	pSCMC1	1	2	9	10	ybt 9; ICEKp3	-	-	-	-	-	wzi62	KL62	K62	O1/O2v1	O1	aadA2^;aph3-Ia.v1^	-	-	qnrS1	-	mphA	-	-	sul1	tet(D)	-	dfrA12	TEM-1D.v1^	-	CTX-M-3	-	NDM-5	SHV-11.v1^	35Q	OmpK35-5%	-	-	-	-
HB019415	P55		K. pneumoniae	87	323698	1096470	5464668	ST789	OtherSTs	pSCMC1	0	2	5	6	-	-	-	-	-	-	wzi18	KL18	K18	O1/O2v1	O1	-	-	-	-	-	-	catA1*	-	-	tet(D)	-	-	TEM-1D.v1^	-	CTX-M-15	-	KPC-2;NDM-5	SHV-25	35Q	OmpK35-80%	-	-	-	-
HB021649	P56		K. pneumoniae	80	366541	618426	5394946	ST76	OtherSTs	pSCMC1	0	2	4	4	-	-	-	-	-	-	wzi162	KL122	unknown (KL122)	O1/O2v2	O2afg	-	-	-	-	-	-	catII.2*	-	sul2	tet(D)	-	-	-	-	-	-	NDM-1	-	-	-	-	-	-	SHV-129?-0%
HB021635	P58		K. pneumoniae	55	483503	748913	5452607	ST2033	OtherSTs	pSCMC1	1	2	8	8	ybt 10; ICEKp4	-	-	-	-	-	wzi50	KL15	K15	O4	O4	aac(3)-IIa.v1^	-	-	qnrS1	-	-	-	-	sul1	tet(A).v1	-	dfrA1.v1	TEM-1D.v1^	-	CTX-M-15	-	NDM-5	SHV-33	-	-	-	-	-	-
HB021618	P6		K. pneumoniae	95	303493	494429	5665729	ST14	ST14-C1	pSCMC1	1	2	4	4	ybt 16; ICEKp12	-	-	-	-	-	wzi2	KL2	K2	O1/O2v1	O1	-	-	-	-	-	-	-	-	-	tet(A).v1	-	-	TEM-1D.v1^	-	CTX-M-15	-	NDM-1	-	-	OmpK35-17%	-	-	-	SHV-129?-0%;SHV-12?-0%;SHV-212?-0%
HB021619	P7		K. pneumoniae	101	303493	494641	5666683	ST14	ST14-C1	pSCMC1	1	2	4	4	ybt 16; ICEKp12	-	-	-	-	-	wzi2	KL2	K2	O1/O2v1	O1	-	-	-	-	-	-	-	-	-	tet(A).v1	-	-	TEM-1D.v1^	-	CTX-M-15	-	NDM-1	-	-	OmpK35-17%	-	-	-	SHV-129?-0%;SHV-12?-0%;SHV-212?-0%
HB021713	P7		K. pneumoniae	107	280296	443968	5674427	ST14	ST14-C1	pSCMC1	1	2	4	4	ybt 16; ICEKp12	-	-	-	-	-	wzi2	KL2	K2	O1/O2v1	O1	-	-	-	-	-	-	-	-	-	tet(A).v1	-	-	TEM-1D.v1^	-	CTX-M-15	-	NDM-1	-	-	OmpK35-17%	-	-	-	SHV-129?-0%;SHV-12?-0%;SHV-212?-0%
HB021623	P8		K. pneumoniae	106	303493	770578	5748153	ST14	ST14-C1	pSCMC1	1	2	4	4	ybt 16; ICEKp12	-	-	-	-	-	wzi2	KL2	K2	O1/O2v1	O1	-	-	-	-	-	-	-	-	-	tet(A).v1	-	-	TEM-1D.v1^	-	CTX-M-15	-	NDM-1	-	-	OmpK35-17%	-	-	-	SHV-129?-0%;SHV-12?-0%;SHV-212?-0%
HB021624	P9		K. pneumoniae	101	303493	779656	5758029	ST14	ST14-C1	pSCMC1	1	2	4	4	ybt 16; ICEKp12	-	-	-	-	-	wzi2	KL2	K2	O1/O2v1	O1	-	-	-	-	-	-	-	-	-	tet(A).v1	-	-	TEM-1D.v1^	-	CTX-M-15	-	NDM-1	-	-	OmpK35-17%	-	-	-	SHV-129?-0%;SHV-12?-0%;SHV-212?-0%
HB019427	P38	Yes	K. pneumoniae	134	167967	392461	5496032	ST11	OtherSTs	pSCMC2	1	2	4	3	ybt 9; ICEKp3	-	-	-	-	-	wzi209	KL47	K47	OL101	OL101	rmtB	-	-	-	-	-	-	-	-	-	-	-	TEM-1D.v1^	-	-	-	KPC-2	-	-	OmpK35-17%;OmpK36GD	-	GyrA-83I;GyrA-87G;ParC-80I	SHV-129?-81%	-
HB019420	P41		K. pneumoniae	125	176051	392461	5492653	ST11	OtherSTs	pSCMC2	1	2	5	4	ybt 9; ICEKp3	-	-	-	-	-	wzi209	KL47	K47	OL101	OL101	rmtB	-	-	-	-	-	-	-	-	-	-	-	TEM-1D.v1^	-	SHV-12	-	KPC-2	-	238S;240K;35Q	OmpK35-17%;OmpK36GD	-	GyrA-83I;GyrA-87G;ParC-80I	-	-
HB019394	P47		K. pneumoniae	112	158821	380790	5659229	ST11	OtherSTs	pSCMC2	1	2	6	9	ybt 9; ICEKp3	-	-	-	-	-	wzi209	KL47	K47	OL101	OL101	aadA2;ant(2'')-Ia;strA.v1;strB.v1	-	-	-	-	-	catII.2*;cmlA4*	-	sul1*	-	-	-	-	-	CTX-M-65	-	KPC-2	SHV-11.v1	35Q	OmpK35-17%;OmpK36GD	-	GyrA-83I;GyrA-87G;ParC-80I	-	-
HB021317	P1		K. pneumoniae	135	303493	770578	5714248	ST14	ST14-C1	pSCMC3	1	2	7	7	ybt 16; ICEKp12	-	-	-	-	-	wzi2	KL2	K2	O1/O2v1	O1	-	-	-	-	-	mphA	-	-	sul1	tet(A).v1	-	dfrA14.v2*	TEM-1D.v1^	-	CTX-M-15	-	IMP-4	SHV-28.v1^	-	OmpK35-17%	-	-	-	-
HB021686	P12		K. pneumoniae	66	350193	770725	5439624	ST14	ST14-C2	pSCMC3	0	2	3	3	-	-	-	-	-	-	wzi2	KL2	K2	O1/O2v1	O1	-	-	-	qnrS1	-	-	-	-	-	-	-	dfrA14.v2*	-	-	-	-	NDM-1	SHV-28.v1^	-	-	-	-	-	-
HB021690	P13		K. pneumoniae	101	359779	770581	5599888	ST14	ST14-C2	pSCMC3	0	2	5	5	-	-	-	-	-	-	wzi2	KL2	K2	O1/O2v1	O1	-	-	-	qnrS1	-	-	-	-	-	-	-	dfrA14.v2*	TEM-1D.v1^	-	CTX-M-15	-	NDM-1	-	-	-	-	-	SHV-106*?-0%	-
HB021716	P14		K. pneumoniae	105	363022	457232	5600330	ST14	ST14-C2	pSCMC3	0	2	5	5	-	-	-	-	-	-	wzi2	KL2	K2	O1/O2v1	O1	-	-	-	qnrS1	-	-	-	-	-	-	-	dfrA14.v2*	TEM-1D.v1^	-	CTX-M-15	-	NDM-1	-	-	-	-	-	SHV-106*?-0%	-
HB019414	P15		K. pneumoniae	60	350193	924864	5426731	ST14	ST14-C2	pSCMC3	0	2	5	5	-	-	-	-	-	-	wzi2	KL2	K2	O1/O2v1	O1	-	-	-	qnrS1	-	-	-	-	-	-	-	dfrA14.v2*	TEM-1D.v1^	-	CTX-M-15	-	NDM-1	SHV-28.v1^	-	-	-	-	-	-
HB019419	P16		K. pneumoniae	54	344866	771348	5432666	ST14	ST14-C2	pSCMC3	0	2	5	5	-	-	-	-	-	-	wzi2	KL2	K2	O1/O2v1	O1	-	-	-	qnrS1	-	-	-	-	-	-	-	dfrA14.v2*	TEM-1D.v1^	-	CTX-M-15	-	NDM-1	SHV-28.v1^	-	-	-	-	-	-
HB021717	P16		K. pneumoniae	55	359779	937986	5440469	ST14	ST14-C2	pSCMC3	0	2	5	5	-	-	-	-	-	-	wzi2	KL2	K2	O1/O2v1	O1	-	-	-	qnrS1	-	-	-	-	-	-	-	dfrA14.v2*	TEM-1D.v1^	-	CTX-M-15	-	NDM-1	SHV-28.v1^	-	-	-	-	-	-
HB019434	P17	Yes	K. pneumoniae	98	288639	669198	5552637	ST14	ST14-C2	pSCMC3	0	2	5	5	-	-	-	-	-	-	wzi2	KL2	K2	O1/O2v1	O1	-	-	-	qnrS1	-	-	-	-	-	-	-	dfrA14.v2*	TEM-1D.v1^	-	CTX-M-15	-	NDM-1	SHV-28.v1^	-	-	-	-	-	-
HB021260	P18		K. pneumoniae	100	350193	457232	5536068	ST14	ST14-C2	pSCMC3	0	2	3	3	-	-	-	-	-	-	wzi2	KL2	K2	O1/O2v1	O1	-	-	-	qnrS1	-	-	-	-	-	-	-	dfrA14.v2*	-	-	-	-	NDM-1	-	-	-	-	-	SHV-106*?-0%	-
HB021673	P2		K. pneumoniae	107	344621	456922	5600814	ST14	ST14-C2	pSCMC3	0	2	5	5	-	-	-	-	-	-	wzi2	KL2	K2	O1/O2v1	O1	-	-	-	qnrS1	-	-	-	-	-	-	-	dfrA14.v2*	TEM-1D.v1^	-	CTX-M-15	-	NDM-1	-	-	-	-	-	SHV-11.v2?-0%	-
HB019454	P19		K. pneumoniae	56	303379	443922	5422216	ST14	ST14-C2	pSCMC3	0	2	3	3	-	-	-	-	-	-	wzi2	KL2	K2	O1/O2v1	O1	-	-	-	qnrS1	-	-	-	-	-	-	-	dfrA14.v2*	-	-	-	-	NDM-1	SHV-28.v1^	-	-	-	-	-	-
HB019455	P20		K. pneumoniae	53	359685	485294	5421013	ST14	ST14-C2	pSCMC3	0	2	3	3	-	-	-	-	-	-	wzi2	KL2	K2	O1/O2v1	O1	-	-	-	qnrS1	-	-	-	-	-	-	-	dfrA14.v2*	-	-	-	-	NDM-1	SHV-28.v1^	-	-	-	-	-	-
HB019458	P21		K. pneumoniae	55	303495	443922	5422364	ST14	ST14-C2	pSCMC3	0	2	3	3	-	-	-	-	-	-	wzi2	KL2	K2	O1/O2v1	O1	-	-	-	qnrS1	-	-	-	-	-	-	-	dfrA14.v2*	-	-	-	-	NDM-1	SHV-28.v1^	-	-	-	-	-	-
HB019457	P22		K. pneumoniae	76	344866	631090	5431035	ST14	ST14-C2	pSCMC3	0	2	4	4	-	-	-	-	-	-	wzi2	KL2	K2	O1/O2v1	O1	-	-	-	qnrS1	-	-	-	-	sul1	-	-	dfrA14.v2*	-	-	-	-	NDM-1	SHV-28.v1^	-	-	-	-	-	-
HB021264	P23		K. pneumoniae	55	350193	770560	5423809	ST14	ST14-C2	pSCMC3	0	2	3	3	-	-	-	-	-	-	wzi2	KL2	K2	O1/O2v1	O1	-	-	-	qnrS1	-	-	-	-	-	-	-	dfrA14.v2*	-	-	-	-	NDM-1	SHV-28.v1^	-	-	-	-	-	-
HB019467	P24		K. pneumoniae	52	360850	485396	5421152	ST14	ST14-C2	pSCMC3	0	2	3	3	-	-	-	-	-	-	wzi2	KL2	K2	O1/O2v1	O1	-	-	-	qnrS1	-	-	-	-	-	-	-	dfrA14.v2*	-	-	-	-	NDM-1	SHV-28.v1^	-	OmpK35-64%	-	-	-	-
HB021267	P25		K. pneumoniae	59	359779	770575	5424684	ST14	ST14-C2	pSCMC3	0	2	3	3	-	-	-	-	-	-	wzi2	KL2	K2	O1/O2v1	O1	-	-	-	qnrS1	-	-	-	-	-	-	-	dfrA14.v2*	-	-	-	-	NDM-1	SHV-28.v1^	-	OmpK35-64%	-	-	-	-
HB021718	P25	Yes	K. pneumoniae	56	360850	770711	5424408	ST14	ST14-C2	pSCMC3	0	2	3	3	-	-	-	-	-	-	wzi2	KL2	K2	O1/O2v1	O1	-	-	-	qnrS1	-	-	-	-	-	-	-	dfrA14.v2*	-	-	-	-	NDM-1	SHV-28.v1^	-	OmpK35-64%	-	-	-	-
HB021271	P26		K. pneumoniae	55	350193	485860	5405008	ST14	ST14-C2	pSCMC3	0	2	3	3	-	-	-	-	-	-	wzi2	KL2	K2	O1/O2v1	O1	-	-	-	qnrS1	-	-	-	-	-	-	-	dfrA14.v2*	-	-	-	-	NDM-1	SHV-28.v1^	-	-	-	-	-	-
HB021295	P39		K. quasipneumoniae subsp. similipneumoniae	129	302604	634247	5475594	ST1308	OtherSTs	pSCMC3	0	2	4	4	-	-	-	-	-	-	wzi438	KL144	unknown (KL144)	O4	O4	-	-	-	-	-	mphA	-	-	sul1	-	-	dfrA14.v2*	-	-	-	-	IMP-4	OKP-B-6^	-	-	-	-	-	-
HB021320	P40		K. quasipneumoniae subsp. similipneumoniae	129	323023	634247	5475176	ST1308	OtherSTs	pSCMC3	0	2	4	4	-	-	-	-	-	-	wzi438	KL144	unknown (KL144)	O4	O4	-	-	-	-	-	mphA	-	-	sul1	-	-	dfrA14.v2*	-	-	-	-	IMP-4	OKP-B-6^	-	-	-	-	-	-
HB021651	P57		K. pneumoniae	58	431458	1510067	5487095	ST147	OtherSTs	pSCMC3	0	2	4	4	-	-	-	-	-	-	wzi79	KL10	K10	O1/O2v1	O2a	-	-	-	qnrS1	-	-	-	-	-	-	-	dfrA14.v2*	-	-	CTX-M-15	-	NDM-1	SHV-11.v1^	35Q	OmpK35-66%	-	GyrA-83I;ParC-80I	-	-
HB021328	P32		K. pneumoniae	217	157830	631207	6068490	ST1245	OtherSTs	pSCMC4	0	2	8	13	-	-	-	-	-	-	wzi59	KL3	K3	O1/O2v2	O2afg	aac(3)-IId^;aac(6')-Ib4^;aadA2^	-	-	-	-	mphA;mphE.v2;msrE	catII.2*	-	sul1	-	-	dfrA12	TEM-1D.v1^	-	CTX-M-14	-	IMP-4;NDM-1	SHV-26	-	-	-	-	-	-
HB021289	P34		K. quasipneumoniae subsp. quasipneumoniae	185	452807	1244105	5877597	ST668	OtherSTs	pSCMC4	0	2	7	12	-	-	-	-	-	-	wzi530	KL128	unknown (KL128)	O3/O3a	O3/O3a	aac(3)-IId^;aac(6')-Ib-cr.v2^	-	-	qnrB4	-	mphA;mphE.v2;msrE	catB3.v2	-	sul1	-	-	-	DHA-1;OXA-1;TEM-1D.v1^	-	-	-	IMP-26	OKP-A-4^	-	OmpK35-0%	-	-	-	fosA7*?-0%
HB019421	P37	Yes	K. pneumoniae	146	280383	485530	5748193	ST2735	OtherSTs	pSCMC4	0	2	9	11	-	-	-	-	-	-	wzi199	KL110	unknown (KL110)	O1/O2v1	O1	aac(6')-Ib^	-	fosA3	qnrB4	-	mphA;mphE.v2;msrE	catB8	-	sul1	-	-	dfrA1.v1	DHA-1	-	-	-	NDM-1	SHV-11.v1^	35Q	-	-	-	-	-
HB019472	P42		K. pneumoniae	122	213623	385701	5723805	ST1245	OtherSTs	pSCMC4	0	2	6	8	-	-	-	-	-	-	wzi59	KL3	K3	O1/O2v2	O2afg	aac(3)-IId^;aac(6')-Ib-cr.v2^	-	-	-	-	-	catB3.v2	arr-3	sul1	-	-	-	OXA-1;TEM-1D.v1^	-	-	-	IMP-26	SHV-26	-	-	-	-	-	-
HB021305	P50		K. pneumoniae	103	353411	768088	5588094	ST278	OtherSTs	pSCMC4	0	2	7	13	-	-	-	-	-	-	wzi123	KL136	unknown (KL136)	O1/O2v2	O2afg	aac(3)-IId^;aac(6')-Ib4;strA.v1*;strB.v1^	-	-	-	-	mphE.v2;msrE	-	arr-3	sul1	-	-	-	FONA-5*;OXA-1;TEM-1D.v1^	-	SFO-1.v1	-	IMP-4	SHV-27	156D	-	-	-	CatB4.v1*?-81%	catB3.v2?-0%

## Sheet: Table S4
Supplementary Table 4. The metadata of ST14 and ST433 public genomes.
ID	Accession	ST	Country	Collection Year
KLE_AA0021AA_AS	GCF_001521895	ST14	China:Jiangxi	2014
KLE_AA0027AA_AS	GCF_001307175	ST14	South Korea	2013
KLE_AA0372AA_AS	ERR1541282	ST14	Turkey	2014
KLE_AA0378AA_AS	ERR1541288	ST14	Turkey	2014
KLE_AA0379AA_AS	ERR1541289	ST14	Turkey	2014
KLE_AA0464AA_AS	ERR1541388	ST14	Turkey	2014
KLE_AA0572AA_AS	ERR1541518	ST14	Turkey	2013
KLE_AA0594AA_AS	ERR1541540	ST14	Turkey	2013
KLE_AA0610AA_AS	ERR1541556	ST14	Czechia	2014
KLE_AA2488AA_AS	ERR025557	ST14	Vietnam	2004
KLE_AA3225AA_AS	SRR2132945	ST14	Unknown	2014
KLE_AA3377AA_AS	SRR2135134	ST14	United States	2014
KLE_AA3888AA_AS	SRR2127863	ST14	United States	2014
KLE_AA4383AA_AS	ERR486511	ST14	United Kingdom	2011
KLE_AA5245AA_AS	SRR2098695	ST14	United States	2012
KLE_AA5256AA_AS	SRR2098754	ST14	United States	2011
KLE_AA5305AA_AS	SRR2098765	ST14	United States	2012
KLE_AA5945AA_AS	SRR2724137	ST14	Norway	2014
KLE_AA6159AA_AS	SRR3051131	ST14	United Kingdom	2012
KLE_AA6161AA_AS	SRR3051133	ST14	United Kingdom	2012
KLE_AA6187AA_AS	SRR3051159	ST14	United Kingdom	2008
KLE_AA6219AA_AS	SRR3051191	ST14	United Kingdom	2009
KLE_AA6288AA_AS	SRR3051260	ST14	United Kingdom	2011
KLE_AA6536AA_AS	ERR1205059	ST14	France	2014
KLE_AA6542AA_AS	ERR1205070	ST14	France	2014
KLE_AA6597AA_AS	ERR1216951	ST14	Germany	2013
KLE_AA6598AA_AS	ERR1216954	ST14	Germany	2014
KLE_AA6612AA_AS	ERR1216969	ST14	Germany	2014
KLE_AA6634AA_AS	ERR1216993	ST14	Germany	2014
KLE_AA6878AA_AS	ERR1217275	ST14	Italy	2013
KLE_AA6992AA_AS	ERR1217389	ST14	Italy	2014
KLE_AA7120AA_AS	ERR1218741	ST14	Thailand	2015
KLE_AA7809AA_AS	ERR1289843	ST14	Spain	2014
KLE_AA7865AA_AS	SRR3219834	ST14	United States	2011
KLE_AA7869AA_AS	SRR3221668	ST14	United States	2012
KLE_AA7871AA_AS	SRR3221670	ST14	United States	2012
KLE_AA7875AA_AS	SRR3221675	ST14	United States	2013
KLE_AA7889AA_AS	SRR3221987	ST14	United States	2013
KLE_AA8457AA_AS	ERR1334666	ST14	Portugal	2014
KLE_AA8507AA_AS	ERR1334693	ST14	Portugal	2014
KLE_AA8577AA_AS	ERR1334733	ST14	Portugal	2013
KLE_AA9036AA_AS	ERR1415571	ST14	Unknown	2014
KLE_AA9199AA_AS	ERR1415714	ST14	Croatia	2014
KLE_AA9232AA_AS	ERR1415749	ST14	Croatia	2013
KLE_AA9253AA_AS	ERR1415771	ST14	Serbia	2014
KLE_AA9437AA_AS	ERR1514981	ST14	Ireland	2014
KLE_BA0561AA_AS	ERR349756	ST14	Nepal	2012
KLE_BA0594AA_AS	ERR349789	ST14	Nepal	2012
KLE_BA0596AA_AS	ERR349791	ST14	Nepal	2012
KLE_BA1002AA_AS	SRR1204075	ST14	United States	2013
KLE_BA1149AA_AS	SRR1508858	ST14	Nepal	2011
KLE_BA1153AA_AS	SRR1508862	ST14	Nepal	2012
KLE_BA1154AA_AS	SRR1508863	ST14	Nepal	2012
KLE_BA1208AA_AS	ERR024832	ST14	Australia	2002
KLE_BA1209AA_AS	ERR024831	ST14	Australia	2002
KLE_BA1277AA_AS	ERR025101	ST14	Australia	2002
KLE_BA1278AA_AS	ERR025100	ST14	Australia	2002
KLE_BA1516AA_AS	SRR1561300	ST14	United States	2011
KLE_BA1526AA_AS	SRR1561322	ST14	United States	2008
KLE_BA1527AA_AS	SRR1561323	ST14	United States	2006
KLE_BA1553AA_AS	SRR1561314	ST14	United States	2008
KLE_BA1557AA_AS	SRR1561321	ST14	United States	2011
KLE_BA2163AA_AS	ERR486394	ST14	United Kingdom	2008
KLE_BA2249AA_AS	ERR486274	ST14	United Kingdom	2001
KLE_BA2260AA_AS	ERR486285	ST14	United Kingdom	2001
KLE_BA2331AA_AS	ERR486350	ST14	United Kingdom	2004
KLE_BA2345AA_AS	ERR486766	ST14	United Kingdom	2005
KLE_BA2920AA_AS	SRR4065644	ST14	United States	2014
KLE_BA3518AA_AS	SRR4414059	ST14	United States	2016
KLE_BA3520AA_AS	SRR4414061	ST14	United States	2015
KLE_BA4462AA_AS	SRR10740848	ST14	Pakistan	2013
KLE_BA4464AA_AS	SRR5132450	ST14	Pakistan	2013
KLE_BA4624AA_AS	DRR065600	ST14	Philippines	2011
KLE_BA4625AA_AS	DRR065601	ST14	Philippines	2011
KLE_BA4626AA_AS	DRR065602	ST14	Philippines	2011
KLE_BA4627AA_AS	DRR065603	ST14	Philippines	2011
KLE_BA4629AA_AS	DRR065605	ST14	Philippines	2011
KLE_BA4630AA_AS	DRR065606	ST14	Philippines	2011
KLE_BA4651AA_AS	DRR065633	ST14	Philippines	2013
KLE_BA4652AA_AS	DRR065634	ST14	Philippines	2013
KLE_BA4656AA_AS	DRR065641	ST14	Japan	2013
KLE_BA4659AA_AS	DRR065644	ST14	Japan	2013
KLE_BA4681AA_AS	DRR065604	ST14	Philippines	2011
KLE_BA7444AA_AS	SRR5642072	ST14	United States	2013
KLE_BA7446AA_AS	SRR5642070	ST14	United States	2013
KLE_BA7578AA_AS	SRR5666456	ST14	United States	2014
KLE_BA7625AA_AS	SRR5660160	ST14	Thailand	2015
KLE_BA7676AA_AS	SRR5714100	ST14	Canada	2013
KLE_BA7677AA_AS	SRR5714099	ST14	Canada	2013
KLE_BA7682AA_AS	SRR5714092	ST14	Canada	2013
KLE_BA7684AA_AS	SRR5714089	ST14	Canada	2013
KLE_BA7685AA_AS	SRR5714086	ST14	Canada	2012
KLE_BA7689AA_AS	SRR5714080	ST14	Canada	2012
KLE_BA7690AA_AS	SRR5714079	ST14	Canada	2014
KLE_BA7691AA_AS	SRR5714076	ST14	Canada	2012
KLE_BA7692AA_AS	SRR5714075	ST14	Canada	2012
KLE_BA7693AA_AS	SRR5714072	ST14	Canada	2013
KLE_BA7694AA_AS	SRR5714071	ST14	Canada	2013
KLE_BA7695AA_AS	SRR5714070	ST14	Canada	2012
KLE_BA7696AA_AS	SRR5714069	ST14	Canada	2012
KLE_BA7700AA_AS	SRR5714065	ST14	Canada	2013
KLE_BA7701AA_AS	SRR5714062	ST14	Canada	2013
KLE_BA7703AA_AS	SRR5714058	ST14	Canada	2012
KLE_BA7704AA_AS	SRR5714057	ST14	Canada	2012
KLE_BA7705AA_AS	SRR5714056	ST14	Canada	2013
KLE_BA7706AA_AS	SRR5714055	ST14	Canada	2014
KLE_BA7708AA_AS	SRR5714052	ST14	Canada	2013
KLE_BA7711AA_AS	SRR5714049	ST14	Canada	2014
KLE_BA7712AA_AS	SRR5714047	ST14	Canada	2012
KLE_BA7713AA_AS	SRR5714045	ST14	Canada	2014
KLE_BA7716AA_AS	SRR5714042	ST14	Canada	2012
KLE_BA8168AA_AS	SRR5387355	ST14	United States	2014
KLE_BA8234AA_AS	SRR5942511	ST14	Thailand	2015
KLE_BA8236AA_AS	SRR5942525	ST14	Thailand	2016
KLE_BA8258AA_AS	SRR5942944	ST14	Thailand	2016
KLE_BA8260AA_AS	SRR5942946	ST14	Thailand	2016
KLE_BA8329AA_AS	ERR2109180	ST14	Ireland	2017
KLE_BA8382AA_AS	ERR2118040	ST14	Ireland	2017
KLE_BA8450AA_AS	SRR6164077	ST14	United States	2017
KLE_BA8839AA_AS	SRR4115668	ST14	Pakistan	2013
KLE_BA8950AA_AS	SRR6702128	ST14	United States	2015
KLE_BA9029AA_AS	SRR6713423	ST14	United States	2016
KLE_BA9350AA_AS	ERR1740529	ST14	Germany	2016
KLE_CA0166AA_AS	DRR121812	ST14	Thailand	2015
KLE_CA0175AA_AS	DRR121821	ST14	Thailand	2015
KLE_CA0177AA_AS	DRR197061	ST14	Thailand	2015
KLE_CA0178AA_AS	DRR121824	ST14	Thailand	2016
KLE_CA0179AA_AS	DRR121825	ST14	Thailand	2016
KLE_CA0183AA_AS	DRR121829	ST14	Thailand	2016
KLE_CA0186AA_AS	DRR121832	ST14	Thailand	2016
KLE_CA0188AA_AS	DRR121834	ST14	Thailand	2016
KLE_CA0303AA_AS	ERR2586365	ST14	Vietnam	2013
KLE_CA0928AA_AS	ERR2652666	ST14	United Kingdom	2017
KLE_CA0930AA_AS	ERR2652668	ST14	United Kingdom	2017
KLE_CA1029AA_AS	SRR7828631	ST14	Singapore	2017
KLE_CA2274AA_AS	SRR8208074	ST14	United States	2018
KLE_CA2275AA_AS	SRR8208073	ST14	United States	2018
KLE_CA2463AA_AS	DRR121826	ST14	Thailand	2016
KLE_CA2886AA_AS	GCF_003574275	ST14	Thailand	2016
KLE_CA2887AA_AS	GCF_003574255	ST14	Thailand	2016
KLE_CA2888AA_AS	GCF_003574235	ST14	Thailand	2014
KLE_CA2912AA_AS	GCF_003428845	ST14	South Korea	2015
KLE_CA3107AA_AS	SRR5385492	ST14	United States	2012
KLE_CA3166AA_AS	GCF_001709295	ST14	United States	2014
KLE_CA3167AA_AS	GCF_001709275	ST14	United States	2013
KLE_CA3174AA_AS	GCF_001463165	ST14	India	2010
KLE_CA4135AA_AS	GCF_004135795	ST14	Thailand	2014
KLE_CA4140AA_AS	SRR5886498	ST14	Ireland	2008
KLE_CA4141AA_AS	SRR5886497	ST14	Ireland	2008
KLE_CA4213AA_AS	SRR6478760	ST14	Australia	2014
KLE_CA4221AA_AS	SRR6505413	ST14	Singapore	2012
KLE_CA4222AA_AS	SRR6505412	ST14	Singapore	2012
KLE_CA4243AA_AS	SRR6505365	ST14	Singapore	2011
KLE_CA4244AA_AS	SRR6505364	ST14	Singapore	2011
KLE_CA4411AA_AS	SRR4046827	ST14	Portugal	1980
KLE_CA4412AA_AS	SRR4046828	ST14	Portugal	2010
KLE_CA4477AA_AS	SRR4302175	ST14	Singapore	2014
KLE_CA4485AA_AS	SRR4302184	ST14	Singapore	2013
KLE_CA4486AA_AS	SRR4302185	ST14	Singapore	2013
KLE_CA4508AA_AS	SRR4302253	ST14	Singapore	2014
KLE_CA4626AA_AS	SRR5385471	ST14	United States	2012
KLE_CA4691AA_AS	SRR5385537	ST14	United States	2012
KLE_CA5312AA_AS	SRR5386265	ST14	United States	2012
KLE_CA5321AA_AS	SRR5386274	ST14	United States	2012
KLE_CA5339AA_AS	SRR5386292	ST14	United States	2012
KLE_CA5376AA_AS	SRR5386329	ST14	United States	2012
KLE_CA5411AA_AS	SRR5386364	ST14	United States	2012
KLE_CA5598AA_AS	SRR5386551	ST14	United States	2013
KLE_CA5607AA_AS	SRR5386560	ST14	United States	2013
KLE_CA5774AA_AS	SRR5386754	ST14	United States	2014
KLE_CA5968AA_AS	SRR5386954	ST14	United States	2014
KLE_CA6040AA_AS	SRR5387031	ST14	United States	2013
KLE_CA6045AA_AS	SRR5387036	ST14	United States	2013
KLE_CA6204AA_AS	SRR5513572	ST14	Nigeria	2013
KLE_CA6238AA_AS	SRR5514222	ST14	Nigeria	2013
KLE_CA6815AA_AS	ERR3162527	ST14	Nepal	2013
KLE_CA6842AA_AS	ERR3162554	ST14	India	2017
KLE_CA6847AA_AS	ERR3162559	ST14	India	2017
KLE_CA6851AA_AS	ERR3162563	ST14	India	2017
KLE_CA6854AA_AS	ERR3162566	ST14	India	2017
KLE_CA6859AA_AS	ERR3162571	ST14	India	2017
KLE_CA6861AA_AS	ERR3162573	ST14	India	2017
KLE_CA6862AA_AS	ERR3162574	ST14	India	2017
KLE_CA6868AA_AS	ERR3162580	ST14	India	2017
KLE_CA6879AA_AS	ERR3162591	ST14	India	2017
KLE_CA6881AA_AS	ERR3162593	ST14	India	2016
KLE_CA6887AA_AS	ERR3162599	ST14	India	2017
KLE_CA6895AA_AS	ERR3162607	ST14	India	2017
KLE_CA6912AA_AS	ERR3162624	ST14	India	2016
KLE_CA6923AA_AS	ERR3162635	ST14	India	2017
KLE_CA7213AA_AS	SRR8767561	ST14	Australia	2015
KLE_CA7404AA_AS	SRR8916507	ST14	Thailand	2016
KLE_CA7409AA_AS	SRR8916512	ST14	Thailand	2016
KLE_CA7410AA_AS	SRR8916513	ST14	Thailand	2016
KLE_CA7411AA_AS	SRR8916514	ST14	Thailand	2016
KLE_CA7413AA_AS	SRR8916516	ST14	Thailand	2015
KLE_CA7423AA_AS	SRR8916527	ST14	Thailand	2017
KLE_CA7697AA_AS	SRR9044171	ST14	Sudan	2019
KLE_CA8669AA_AS	SRR9615862	ST14	France	2017
KLE_DA0328AA_AS	SRR9734842	ST14	Australia	2015
KLE_DA0358AA_AS	SRR9734787	ST14	Australia	2016
KLE_DA0506AA_AS	SRR9734523	ST14	Australia	2015
KLE_DA0649AA_AS	SRR15271129	ST14	Pakistan	2016
KLE_DA3834AA_AS	SRR10272834	ST14	Canada	2012
KLE_DA3893AA_AS	SRR10295031	ST14	Oman	2015
KLE_DA3940AA_AS	SRR10294983	ST14	Oman	2015
KLE_DA3944AA_AS	SRR10294979	ST14	Oman	2015
KLE_DA4746AA_AS	ERR2397498	ST14	Thailand	2016
KLE_DA4765AA_AS	ERR2397517	ST14	Thailand	2016
KLE_DA4787AA_AS	ERR2397539	ST14	Thailand	2016
KLE_DA4828AA_AS	ERR2397580	ST14	Thailand	2016
KLE_DA4892AA_AS	SRR8199030	ST14	United States	2016
KLE_DA5001AA_AS	SRR8738474	ST14	United States	2001
KLE_DA5010AA_AS	SRR8738433	ST14	United States	2001
KLE_DA5028AA_AS	SRR8738459	ST14	United States	2001
KLE_DA5624AA_AS	SRR9966443	ST14	India	2014
KLE_DA5625AA_AS	SRR9966442	ST14	India	2016
KLE_DA5655AA_AS	SRR10484689	ST14	Canada	2011
KLE_DA5662AA_AS	SRR10490440	ST14	Canada	2012
KLE_DA5690AA_AS	SRR10491531	ST14	Canada	2013
KLE_DA5692AA_AS	SRR10491529	ST14	Canada	2013
KLE_DA5693AA_AS	SRR10491528	ST14	Canada	2013
KLE_DA5826AA_AS	SRR8738481	ST14	United States	2001
KLE_DA5832AA_AS	SRR8738425	ST14	United States	2001
KLE_DA5839AA_AS	SRR8738461	ST14	United States	2001
KLE_DA5840AA_AS	SRR8738458	ST14	United States	2001
KLE_DA6057AA_AS	SRR9858702	ST14	United States	2014
KLE_DA6231AA_AS	SRR10452810	ST14	Canada	2009
KLE_DA6855AA_AS	SRR9858703	ST14	United States	2014
KLE_EA1586AA_AS	ERR3891012	ST14	Saudi Arabia	2018
KLE_EA1592AA_AS	ERR3891018	ST14	Saudi Arabia	2018
KLE_EA1595AA_AS	ERR3891021	ST14	Saudi Arabia	2018
KLE_EA1597AA_AS	ERR3891023	ST14	Saudi Arabia	2018
KLE_EA1599AA_AS	ERR3891025	ST14	Saudi Arabia	2018
KLE_EA1600AA_AS	ERR3891026	ST14	Saudi Arabia	2018
KLE_EA1602AA_AS	ERR3891028	ST14	Saudi Arabia	2018
KLE_EA1609AA_AS	ERR3891035	ST14	Saudi Arabia	2018
KLE_EA1613AA_AS	ERR3891039	ST14	Saudi Arabia	2018
KLE_EA1626AA_AS	ERR3891052	ST14	Saudi Arabia	2018
KLE_EA1631AA_AS	ERR3891057	ST14	Saudi Arabia	2018
KLE_EA1633AA_AS	ERR3891059	ST14	Saudi Arabia	2018
KLE_EA1634AA_AS	ERR3891060	ST14	Saudi Arabia	2018
KLE_EA1637AA_AS	ERR3891063	ST14	Saudi Arabia	2018
KLE_EA1641AA_AS	ERR3891067	ST14	Saudi Arabia	2018
KLE_EA1649AA_AS	ERR3891074	ST14	Saudi Arabia	2018
KLE_EA1661AA_AS	ERR3891086	ST14	Saudi Arabia	2018
KLE_EA1710AA_AS	ERR3891136	ST14	Saudi Arabia	2018
KLE_EA1716AA_AS	ERR3891142	ST14	Saudi Arabia	2018
KLE_EA1718AA_AS	ERR3891144	ST14	Saudi Arabia	2018
KLE_EA1722AA_AS	ERR3891146	ST14	Saudi Arabia	2018
KLE_EA1734AA_AS	ERR3891158	ST14	Saudi Arabia	2018
KLE_EA1736AA_AS	ERR3891160	ST14	Saudi Arabia	2018
KLE_EA1739AA_AS	ERR3891163	ST14	Saudi Arabia	2018
KLE_EA1752AA_AS	ERR3891176	ST14	Saudi Arabia	2018
KLE_EA1753AA_AS	ERR3891177	ST14	Saudi Arabia	2018
KLE_EA1757AA_AS	ERR3891181	ST14	Saudi Arabia	2018
KLE_EA1759AA_AS	ERR3891183	ST14	Saudi Arabia	2018
KLE_EA1761AA_AS	ERR3891185	ST14	Saudi Arabia	2018
KLE_EA1762AA_AS	ERR3891186	ST14	Saudi Arabia	2018
KLE_EA1763AA_AS	ERR3891187	ST14	Saudi Arabia	2018
KLE_EA1765AA_AS	ERR3891189	ST14	Saudi Arabia	2018
KLE_EA1776AA_AS	ERR3891200	ST14	Saudi Arabia	2018
KLE_EA1785AA_AS	ERR3891209	ST14	Saudi Arabia	2018
KLE_EA1787AA_AS	ERR3891211	ST14	Saudi Arabia	2018
KLE_EA1788AA_AS	ERR3891212	ST14	Saudi Arabia	2018
KLE_EA1801AA_AS	ERR3891225	ST14	Saudi Arabia	2018
KLE_EA1802AA_AS	ERR3891226	ST14	Saudi Arabia	2018
KLE_EA1805AA_AS	ERR3891229	ST14	Saudi Arabia	2018
KLE_EA1919AA_AS	ERR3771721	ST14	United Kingdom	2016
KLE_EA1934AA_AS	ERR3771736	ST14	Germany	2016
KLE_EA1935AA_AS	ERR3771737	ST14	Germany	2016
KLE_EA1936AA_AS	ERR3771738	ST14	Germany	2017
KLE_EA1939AA_AS	ERR3771741	ST14	Germany	2018
KLE_EA1941AA_AS	ERR3771743	ST14	Germany	2018
KLE_EA1943AA_AS	ERR3771745	ST14	Germany	2018
KLE_EA1945AA_AS	ERR3771748	ST14	Germany	2018
KLE_EA1954AA_AS	ERR3771761	ST14	Germany	2019
KLE_EA1955AA_AS	ERR3771762	ST14	Germany	2019
KLE_EA1956AA_AS	ERR3771763	ST14	Germany	2019
KLE_EA1985AA_AS	ERR3771794	ST14	France	2019
KLE_EA1991AA_AS	ERR3771801	ST14	France	2019
KLE_EA1997AA_AS	ERR3772327	ST14	Netherlands	2016
KLE_EA1999AA_AS	ERR3772329	ST14	Netherlands	2017
KLE_EA2005AA_AS	ERR3772335	ST14	Netherlands	2018
KLE_EA2006AA_AS	ERR3772336	ST14	Netherlands	2018
KLE_EA2016AA_AS	SRR10383455	ST14	United States	2017
KLE_EA2058AA_AS	ERR3891184	ST14	Saudi Arabia	2018
KLE_EA2119AA_AS	SRR11402705	ST14	United States	2017
KLE_EA2565AA_AS	SRR8175023	ST14	Tanzania	2010
KLE_EA2568AA_AS	SRR8175020	ST14	Tanzania	2011
KLE_EA2614AA_AS	SRR8174974	ST14	Tanzania	2011
KLE_EA2782AA_AS	SRR8174957	ST14	Tanzania	2011
KLE_EA2837AA_AS	SRR8174900	ST14	Tanzania	2010
KLE_EA3394AA_AS	GCA_012964925	ST14	South Korea	2016
KLE_EA3402AA_AS	GCA_012963645	ST14	South Korea	2017
KLE_EA3472AA_AS	GCF_009937845	ST14	India	2018
KLE_EA3714AA_AS	SRR11791360	ST14	Canada	2018
KLE_EA3715AA_AS	SRR11791359	ST14	Canada	2018
KLE_EA3975AA_AS	SRR12009632	ST14	United States	2019
KLE_EA3977AA_AS	SRR12009625	ST14	United States	2019
KLE_EA3990AA_AS	SRR12009591	ST14	United States	2019
KLE_EA4861AA_AS	SRR12508888	ST14	United States	2016
KLE_EA4920AA_AS	SRR12508802	ST14	United States	2017
KLE_EA5233AA_AS	SRR12509597	ST14	United States	2016
KLE_EA5278AA_AS	SRR12509541	ST14	United States	2017
KLE_EA5324AA_AS	SRR12509461	ST14	United States	2017
KLE_EA5359AA_AS	SRR12509410	ST14	United States	2016
KLE_EA5366AA_AS	SRR12509399	ST14	United States	2016
KLE_EA5484AA_AS	SRR12517497	ST14	China:Hong Kong	2016
KLE_EA5637AA_AS	ERR4549871	ST14	United Kingdom	2019
KLE_EA5643AA_AS	ERR4549877	ST14	United Kingdom	2019
KLE_EA6305AA_AS	SRR11267888	ST14	Qatar	2018
KLE_EA6403AA_AS	SRR11585156	ST14	Spain	2015
KLE_FA0201AA_AS	SRR13279242	ST14	Australia	2017
KLE_FA0243AA_AS	SRR13077453	ST14	Singapore	2014
KLE_FA0290AA_AS	SRR13077371	ST14	Singapore	2016
KLE_FA0354AA_AS	SRR13077240	ST14	Singapore	2015
KLE_FA0382AA_AS	SRR13356640	ST14	France	2018
KLE_FA0573AA_AS	ERR4014333	ST14	Denmark	2018
KLE_FA0587AA_AS	ERR4014415	ST14	Denmark	2018
KLE_FA1041AA_AS	SRR13893629	ST14	United States	2018
KLE_FA1096AA_AS	SRR13893517	ST14	United States	2018
KLE_FA1132AA_AS	DRR197074	ST14	Thailand	2016
KLE_FA1181AA_AS	DRR122233	ST14	Thailand	2016
KLE_FA1344AA_AS	ERR5056294	ST14	Norway	2015
KLE_FA1367AA_AS	ERR5056317	ST14	Norway	2015
KLE_FA1522AA_AS	ERR5056472	ST14	Norway	2015
KLE_FA1572AA_AS	ERR5056522	ST14	Norway	2015
KLE_FA1664AA_AS	ERR5056614	ST14	Norway	2015
KLE_FA1713AA_AS	ERR5056663	ST14	Norway	2015
KLE_FA1743AA_AS	ERR5056693	ST14	Norway	2015
KLE_FA1875AA_AS	SRR14095492	ST14	United States	2020
KLE_FA1879AA_AS	SRR14131175	ST14	United States	2019
KLE_FA1880AA_AS	SRR14131174	ST14	United States	2019
KLE_FA1881AA_AS	SRR14131173	ST14	United States	2019
KLE_FA1975AA_AS	DRR150402	ST14	Thailand	2016
KLE_FA2226AA_AS	DRR150984	ST14	Thailand	2016
KLE_FA2227AA_AS	DRR150985	ST14	Thailand	2016
KLE_FA2249AA_AS	DRR151007	ST14	Thailand	2016
KLE_FA2306AA_AS	SRR14292231	ST14	Qatar	2020
KLE_FA2322AA_AS	SRR14319612	ST14	United States	2021
KLE_FA2491AA_AS	SRR12095317	ST14	Malawi	2012
KLE_FA2494AA_AS	SRR12095314	ST14	Malawi	2015
KLE_FA2495AA_AS	SRR12095313	ST14	Malawi	2015
KLE_FA2496AA_AS	SRR12095312	ST14	Malawi	2015
KLE_FA2498AA_AS	SRR12095310	ST14	Malawi	2015
KLE_FA2499AA_AS	SRR12095309	ST14	Malawi	2012
KLE_FA2500AA_AS	SRR12095308	ST14	Malawi	2012
KLE_FA2583AA_AS	SRR14402612	ST14	United States	2016
KLE_FA2593AA_AS	SRR14402602	ST14	United States	2016
KLE_FA2623AA_AS	SRR14402569	ST14	United States	2017
KLE_FA2624AA_AS	SRR14402568	ST14	United States	2017
KLE_FA2627AA_AS	SRR14402565	ST14	United States	2016
KLE_FA2632AA_AS	SRR14402560	ST14	United States	2016
KLE_FA2651AA_AS	SRR14402537	ST14	United States	2017
KLE_FA2658AA_AS	SRR14402529	ST14	United States	2017
KLE_FA2662AA_AS	SRR14402524	ST14	United States	2017
KLE_FA2678AA_AS	SRR14402508	ST14	United States	2016
KLE_FA2759AA_AS	SRR14402423	ST14	United States	2017
KLE_FA2769AA_AS	SRR14402412	ST14	United States	2017
KLE_FA2779AA_AS	SRR14402401	ST14	United States	2016
KLE_FA2780AA_AS	SRR14402400	ST14	United States	2016
KLE_FA2784AA_AS	SRR14402396	ST14	United States	2017
KLE_FA2785AA_AS	SRR14402395	ST14	United States	2017
KLE_FA2790AA_AS	SRR14402390	ST14	United States	2017
KLE_FA2803AA_AS	SRR14402377	ST14	United States	2017
KLE_FA2816AA_AS	SRR14402364	ST14	United States	2018
KLE_FA2821AA_AS	SRR14402359	ST14	United States	2018
KLE_FA2878AA_AS	SRR14402786	ST14	United States	2017
KLE_FA2967AA_AS	SRR14402687	ST14	United States	2017
KLE_FA2973AA_AS	SRR14402681	ST14	United States	2016
KLE_FA2986AA_AS	SRR14402668	ST14	United States	2016
KLE_FA3021AA_AS	SRR14402631	ST14	United States	2017
KLE_FA3326AA_AS	SRR14449374	ST14	United States	2017
KLE_FA3383AA_AS	SRR14449317	ST14	United States	2017
KLE_FA3392AA_AS	SRR14449980	ST14	United States	2018
KLE_FA3442AA_AS	SRR14449930	ST14	United States	2017
KLE_FA3768AA_AS	SRR14450251	ST14	United States	2018
KLE_FA3770AA_AS	SRR14450249	ST14	United States	2018
KLE_FA4099AA_AS	ERR5442501	ST14	Germany	2020
KLE_FA4185AA_AS	SRR14532172	ST14	United States	2015
KLE_FA4186AA_AS	SRR14532171	ST14	United States	2015
KLE_FA4189AA_AS	SRR14532168	ST14	United States	2015
KLE_FA4191AA_AS	SRR14532166	ST14	United States	2015
KLE_FA4200AA_AS	SRR14532157	ST14	United States	2015
KLE_FA4211AA_AS	SRR14532146	ST14	United States	2015
KLE_FA4228AA_AS	SRR14532129	ST14	United States	2015
KLE_FA4229AA_AS	SRR14532128	ST14	United States	2015
KLE_FA4232AA_AS	SRR14532125	ST14	United States	2015
KLE_FA4364AA_AS	SRR14673472	ST14	Australia	2018
KLE_FA4465AA_AS	ERR5685078	ST14	Bangladesh	2015
KLE_FA4466AA_AS	ERR5685080	ST14	Bangladesh	2015
KLE_FA4468AA_AS	ERR5685085	ST14	Bangladesh	2015
KLE_FA4470AA_AS	ERR5685089	ST14	Bangladesh	2015
KLE_FA4471AA_AS	ERR5685090	ST14	Bangladesh	2015
KLE_FA4504AA_AS	ERR5685201	ST14	Bangladesh	2015
KLE_FA4659AA_AS	ERR5432540	ST14	Germany	2019
KLE_FA4662AA_AS	ERR5432558	ST14	Germany	2019
KLE_FA4696AA_AS	SRR14832345	ST14	United States	2021
KLE_FA4983AA_AS	SRR13246778	ST14	Vietnam	2017
KLE_FA4986AA_AS	SRR13246773	ST14	Vietnam	2017
KLE_FA4991AA_AS	SRR13246759	ST14	Vietnam	2017
KLE_FA4992AA_AS	SRR13246756	ST14	Vietnam	2017
KLE_FA5013AA_AS	SRR13246708	ST14	Vietnam	2017
KLE_FA5014AA_AS	SRR13246707	ST14	Vietnam	2017
KLE_FA5028AA_AS	SRR13246664	ST14	Vietnam	2017
KLE_FA5036AA_AS	SRR13246647	ST14	Vietnam	2018
KLE_FA5044AA_AS	SRR13246632	ST14	Vietnam	2017
KLE_FA5092AA_AS	SRR17687074	ST14	Curacao	2002
KLE_FA5281AA_AS	SRR16492490	ST14	United States	2021
KLE_FA5644AA_AS	SRR15832687	ST14	United States	2021
KLE_FA5928AA_AS	SRR15098143	ST14	Australia	2019
KLE_FA5988AA_AS	SRR15098083	ST14	Australia	2017
KLE_FA6081AA_AS	SRR15097990	ST14	Australia	2017
KLE_FA6088AA_AS	SRR15097983	ST14	Australia	2018
KLE_FA6113AA_AS	SRR15097958	ST14	Australia	2018
KLE_FA6453AA_AS	SRR15132477	ST14	Canada	2013
KLE_FA6454AA_AS	SRR15132471	ST14	Canada	2013
KLE_FA6616AA_AS	ERR6293605	ST14	Norway	2015
KLE_FA6654AA_AS	ERR6293643	ST14	Norway	2015
KLE_FA6835AA_AS	ERR6293824	ST14	Norway	2001
KLE_FA6854AA_AS	ERR6293843	ST14	Norway	2005
KLE_FA6882AA_AS	ERR6293871	ST14	Norway	2009
KLE_FA6886AA_AS	ERR6293875	ST14	Norway	2009
KLE_FA6887AA_AS	ERR6293876	ST14	Norway	2009
KLE_FA6900AA_AS	ERR6293889	ST14	Norway	2011
KLE_FA6903AA_AS	ERR6293892	ST14	Norway	2011
KLE_FA6910AA_AS	ERR6293899	ST14	Norway	2011
KLE_FA6922AA_AS	ERR6293911	ST14	Norway	2012
KLE_FA6923AA_AS	ERR6293912	ST14	Norway	2012
KLE_FA6948AA_AS	ERR6293937	ST14	Norway	2014
KLE_FA6954AA_AS	ERR6293943	ST14	Norway	2014
KLE_FA6961AA_AS	ERR6293950	ST14	Norway	2015
KLE_FA7057AA_AS	ERR6294046	ST14	Norway	2009
KLE_FA7079AA_AS	ERR6294068	ST14	Norway	2009
KLE_FA7088AA_AS	ERR6294077	ST14	Norway	2009
KLE_FA7251AA_AS	ERR6294240	ST14	Norway	2009
KLE_FA7330AA_AS	SRR15167005	ST14	United States	2021
KLE_FA7564AA_AS	SRR15263988	ST14	United States	2021
KLE_FA7733AA_AS	ERR4920382	ST14	Bangladesh	2015
KLE_FA7734AA_AS	ERR4920383	ST14	Bangladesh	2015
KLE_FA8588AA_AS	SRR16887751	ST14	United States	2021
KLE_FA9169AA_AS	SRR17621151	ST14	United States	2021
KLE_FA9536AA_AS	SRR17930989	ST14	Kenya	2019
KLE_FA9547AA_AS	SRR17931000	ST14	Kenya	2019
KLE_FA9558AA_AS	SRR17931011	ST14	Kenya	2019
KLE_AA5229AA_AS	SRR2098679	ST433	United States	2012
KLE_AA7239AA_AS	ERR1228193	ST433	Italy	2014
KLE_AA7579AA_AS	ERR1289724	ST433	Spain	2014
KLE_AA9115AA_AS	ERR1415629	ST433	Romania	2014
KLE_BA4469AA_AS	SRR5137055	ST433	Czechia	2014
KLE_BA4472AA_AS	SRR5137058	ST433	Czechia	2014
KLE_BA8205AA_AS	SRR5387412	ST433	United States	2014
KLE_CA3566AA_AS	SRR8452442	ST433	Unknown	2016
KLE_CA3569AA_AS	SRR8452439	ST433	Unknown	2017
KLE_CA3572AA_AS	SRR8452436	ST433	Unknown	2017
KLE_CA3573AA_AS	SRR8452435	ST433	Unknown	2017
KLE_CA3585AA_AS	SRR8452423	ST433	Unknown	2014
KLE_CA3588AA_AS	SRR8452420	ST433	Unknown	2017
KLE_CA3595AA_AS	SRR8452413	ST433	Unknown	2014
KLE_CA3612AA_AS	SRR8452421	ST433	Unknown	2016
KLE_CA6657AA_AS	ERR3144676	ST433	Unknown
KLE_FA5521AA_AS	SRR15569605	ST433	United States	2017
KLE_FA8348AA_AS	ERR4465172	ST433	Germany
GCA_013170105.1	GCA_013170105.1	ST433	Colombia	2015
GCA_003196695.1	GCA_003196695.1	ST433	United States	2017
GCA_004313245.1	GCA_004313245.1	ST433	Japan	2013
GCA_021264485.1	GCA_021264485.1	ST433	United States
GCA_022286495.1	GCA_022286495.1	ST433	United States	2017
GCA_022505765.1	GCA_022505765.1	ST433	United States	2019
GCA_022554055.1	GCA_022554055.1	ST433	United States	2016
GCA_022199945.1	GCA_022199945.1	ST433	Unknown
GCA_022202165.1	GCA_022202165.1	ST433	Italy	2018
GCA_022875465.3	GCA_022875465.3	ST433	United States	2022
GCA_028883455.1	GCA_028883455.1	ST433	Spain
GCA_028883505.1	GCA_028883505.1	ST433	Spain
GCA_030385415.1	GCA_030385415.1	ST433	United States	2021
GCA_042766735.1	GCA_042766735.1	ST433	Colombia	2019
GCA_043962355.1	GCA_043962355.1	ST433	United States	2023
GCA_045007595.1	GCA_045007595.1	ST433	Colombia	2019
GCA_028883405.1	GCA_028883405.1	ST433	Spain
GCA_028883465.1	GCA_028883465.1	ST433	Spain
GCA_046072125.1	GCA_046072125.1	ST433	Czechia	2020
GCA_046077265.1	GCA_046077265.1	ST433	Czechia	2020
GCA_046077505.1	GCA_046077505.1	ST433	Czechia	2021
GCA_029916165.1	GCA_029916165.1	ST433	China:Hunan
GCA_029916345.1	GCA_029916345.1	ST433	China:Hunan
GCA_046369085.1	GCA_046369085.1	ST433	China:Hunan	2024
GCA_900498895.1	GCA_900498895.1	ST433	Germany	2014
GCA_037383455.1	GCA_037383455.1	ST433	United States	2014
GCA_900504405.1	GCA_900504405.1	ST433	Romania	2014
GCA_037392235.1	GCA_037392235.1	ST433	United States	2015
GCA_900515995.1	GCA_900515995.1	ST433	Italy	2014
GCA_032989205.1	GCA_032989205.1	ST433	Canada	2018
GCA_042768005.1	GCA_042768005.1	ST433	Colombia	2019
GCA_042852245.1	GCA_042852245.1	ST433	Colombia	2020
GCA_046071425.1	GCA_046071425.1	ST433	Czechia	2021
GCA_046072225.1	GCA_046072225.1	ST433	Czechia	2020
GCA_046077285.1	GCA_046077285.1	ST433	Czechia	2020
GCA_046368965.1	GCA_046368965.1	ST433	China:Hunan	2024
GCA_900498705.1	GCA_900498705.1	ST433	Germany	2014
GCA_900517765.1	GCA_900517765.1	ST433	Spain	2014
GCA_900498855.1	GCA_900498855.1	ST433	Germany	2014
GCA_900498945.1	GCA_900498945.1	ST433	Germany	2014
GCA_043926995.1	GCA_043926995.1	ST433	United States	2024
